# Supplementary material for: Machine learning for quantitative LIBS analysis of aluminum alloys: a comparison of random forest, gradient boosting, and extremely randomized trees
Source: Sci Rep. 2026 May 12;16:14758. doi: 10.1038/s41598-026-46449-2 (PMC13168498; doi:10.1038/s41598-026-46449-2)
Supplement: Supplementary file 1 — Supplementary Material 1 [file 41598_2026_46449_MOESM1_ESM.xlsx]

## Sheet: Sheet1
Model	Sample	Element	Ref_mean	Ref_sd	Pred_mean	Pred_sd	n_pred	diff_pred_minus_ref	u_comb	z_stat	p_val	Statistically equal?
RF	Al-Cu_E114	Al	93.873	0	93.496	0.37	50	-0.377	0.0523259	-7.20484	5.81091e-13	No (p<=0.05)
RF	Al-Cu_E114	Cu	5.47	0.05	5.096	0.581	50	-0.374	0.0961833	-3.88841	0.000100903	No (p<=0.05)
RF	Al-Cu_E114	Fe	0.188	0.005	0.323	0.074	50	0.135	0.0115983	11.6397	0	No (p<=0.05)
RF	Al-Cu_E114	Mg	0.108	0	0.283	0.097	50	0.175	0.0137179	12.7571	0	No (p<=0.05)
RF	Al-Cu_E114	Si	0.236	0.004	0.405	0.111	50	0.169	0.0161994	10.4325	0	No (p<=0.05)
RF	Al-Cu_E114	Zn	0.125	0.003	0.395	0.069	50	0.27	0.0102088	26.4477	0	No (p<=0.05)
RF	Al-Cu-Zn_G77J4	Al	90.7	0	90.734	0.054	50	0.034	0.00763675	4.45215	8.50132e-06	No (p<=0.05)
RF	Al-Cu-Zn_G77J4	Cu	0.81	0.02	0.898	0.093	50	0.088	0.023937	3.67632	0.000236626	No (p<=0.05)
RF	Al-Cu-Zn_G77J4	Fe	1.04	0.03	0.991	0.045	50	-0.049	0.0306676	-1.59778	0.110092	Yes (p>0.05)
RF	Al-Cu-Zn_G77J4	Mg	1.47	0.03	1.635	0.122	50	0.165	0.0346075	4.76775	1.86294e-06	No (p<=0.05)
RF	Al-Cu-Zn_G77J4	Si	0.59	0.02	0.541	0.029	50	-0.049	0.0204162	-2.40006	0.0163925	No (p<=0.05)
RF	Al-Cu-Zn_G77J4	Zn	5.3	0.06	5.201	0.192	50	-0.099	0.065858	-1.50323	0.132779	Yes (p>0.05)
RF	cp-Al-11694	Al	99.388	0	99.286	0.39	50	-0.102	0.0551543	-1.84936	0.0644064	Yes (p>0.05)
RF	cp-Al-11694	Cu	0.006	0.0002	0.056	0.047	50	0.05	0.00664981	7.51901	5.52891e-14	No (p<=0.05)
RF	cp-Al-11694	Fe	0.43	0.01	0.259	0.03	50	-0.171	0.0108628	-15.7418	0	No (p<=0.05)
RF	cp-Al-11694	Mg	0.002	0.0005	0.074	0.098	50	0.072	0.0138683	5.19169	2.08391e-07	No (p<=0.05)
RF	cp-Al-11694	Si	0.14	0.005	0.128	0.014	50	-0.012	0.00537773	-2.23142	0.0256531	No (p<=0.05)
RF	cp-Al-11694	Zn	0.035	0.002	0.196	0.211	50	0.161	0.0299069	5.38338	7.30995e-08	No (p<=0.05)
RF	cp-Al-11695	Al	99.272	0	98.837	1.16	50	-0.435	0.164049	-2.65165	0.00800994	No (p<=0.05)
RF	cp-Al-11695	Cu	0.04	0.001	0.096	0.106	50	0.056	0.015024	3.72737	0.000193485	No (p<=0.05)
RF	cp-Al-11695	Fe	0.37	0.01	0.299	0.098	50	-0.071	0.0170903	-4.15439	3.26154e-05	No (p<=0.05)
RF	cp-Al-11695	Mg	0.074	0.001	0.135	0.222	50	0.061	0.0314115	1.94197	0.0521412	Yes (p>0.05)
RF	cp-Al-11695	Si	0.17	0.01	0.146	0.042	50	-0.024	0.011631	-2.06345	0.0390697	No (p<=0.05)
RF	cp-Al-11695	Zn	0.074	0.004	0.487	0.699	50	0.413	0.0989344	4.17448	2.98664e-05	No (p<=0.05)
GB	Al-Cu_E114	Al	93.873	0	93.515	0.258	50	-0.358	0.0364867	-9.81179	0	No (p<=0.05)
GB	Al-Cu_E114	Cu	5.47	0.05	5.458	0.61	50	-0.012	0.0997096	-0.12035	0.904206	Yes (p>0.05)
GB	Al-Cu_E114	Fe	0.188	0.005	0.241	0.059	50	0.053	0.00972728	5.44859	5.07697e-08	No (p<=0.05)
GB	Al-Cu_E114	Mg	0.108	0	0.233	0.048	50	0.125	0.00678823	18.4142	0	No (p<=0.05)
GB	Al-Cu_E114	Si	0.236	0.004	0.229	0.066	50	-0.007	0.0101548	-0.689329	0.490616	Yes (p>0.05)
GB	Al-Cu_E114	Zn	0.125	0.003	0.438	0.047	50	0.313	0.00729246	42.921	0	No (p<=0.05)
GB	Al-Cu-Zn_G77J4	Al	90.79	0	90.786	0.082	50	-0.004	0.0115966	-0.34493	0.730147	Yes (p>0.05)
GB	Al-Cu-Zn_G77J4	Cu	0.81	0.02	0.744	0.299	50	-0.066	0.0467763	-1.41097	0.158253	Yes (p>0.05)
GB	Al-Cu-Zn_G77J4	Fe	1.04	0.03	0.563	0.101	50	-0.477	0.0332268	-14.3559	0	No (p<=0.05)
GB	Al-Cu-Zn_G77J4	Mg	1.47	0.03	1.47	0.187	50	0	0.0399922	0	1	Yes (p>0.05)
GB	Al-Cu-Zn_G77J4	Si	0.59	0.02	0.455	0.044	50	-0.135	0.0209456	-6.44525	1.15407e-10	No (p<=0.05)
GB	Al-Cu-Zn_G77J4	Zn	5.3	0.06	5.363	0.13	50	0.063	0.0627535	1.00393	0.315413	Yes (p>0.05)
GB	cp-Al-11694	Al	99.388	0	99.093	0.488	50	-0.295	0.0690136	-4.27452	1.91551e-05	No (p<=0.05)
GB	cp-Al-11694	Cu	0.006	0.0002	0.068	0.013	50	0.062	0.00184932	33.5258	0	No (p<=0.05)
GB	cp-Al-11694	Fe	0.43	0.01	0.417	0.091	50	-0.013	0.0162979	-0.797651	0.425073	Yes (p>0.05)
GB	cp-Al-11694	Mg	0.002	0.0005	0.021	0.005	50	0.019	0.000866025	21.9393	0	No (p<=0.05)
GB	cp-Al-11694	Si	0.14	0.005	0.135	0.034	50	-0.005	0.00693686	-0.720787	0.47104	Yes (p>0.05)
GB	cp-Al-11694	Zn	0.035	0.002	0.325	0.107	50	0.29	0.0152637	18.9993	0	No (p<=0.05)
GB	cp-Al-11695	Al	99.272	0	99.102	0.988	50	-0.17	0.139724	-1.21668	0.223725	Yes (p>0.05)
GB	cp-Al-11695	Cu	0.04	0.001	0.01	0.012	50	-0.03	0.00196977	-15.2302	0	No (p<=0.05)
GB	cp-Al-11695	Fe	0.37	0.01	0.435	0.102	50	0.065	0.0175522	3.70324	0.000212865	No (p<=0.05)
GB	cp-Al-11695	Mg	0.074	0.001	0.032	0.019	50	-0.042	0.00286705	-14.6492	0	No (p<=0.05)
GB	cp-Al-11695	Si	0.17	0.01	0.152	0.045	50	-0.018	0.0118533	-1.51857	0.128871	Yes (p>0.05)
GB	cp-Al-11695	Zn	0.074	0.004	0.39	0.235	50	0.316	0.0334739	9.4402	0	No (p<=0.05)
ET	Al-Cu_E114	Al	93.873	0	93.298	0.23	50	-0.575	0.0325269	-17.6777	0	No (p<=0.05)
ET	Al-Cu_E114	Cu	5.47	0.05	5.419	0.353	50	-0.051	0.0706554	-0.721814	0.470409	Yes (p>0.05)
ET	Al-Cu_E114	Fe	0.188	0.005	0.281	0.044	50	0.093	0.00798248	11.6505	0	No (p<=0.05)
ET	Al-Cu_E114	Mg	0.108	0	0.23	0.061	50	0.122	0.0086267	14.1421	0	No (p<=0.05)
ET	Al-Cu_E114	Si	0.236	0.004	0.341	0.065	50	0.105	0.010025	10.4738	0	No (p<=0.05)
ET	Al-Cu_E114	Zn	0.125	0.003	0.431	0.045	50	0.306	0.00703562	43.4929	0	No (p<=0.05)
ET	Al-Cu-Zn_G77J4	Al	90.79	0	90.754	0.051	50	-0.036	0.00721249	-4.99134	5.99612e-07	No (p<=0.05)
ET	Al-Cu-Zn_G77J4	Cu	0.81	0.02	0.877	0.071	50	0.067	0.022379	2.99388	0.00275457	No (p<=0.05)
ET	Al-Cu-Zn_G77J4	Fe	1.04	0.03	1.003	0.034	50	-0.037	0.0303829	-1.21779	0.223304	Yes (p>0.05)
ET	Al-Cu-Zn_G77J4	Mg	1.47	0.03	1.618	0.111	50	0.148	0.0338588	4.37109	1.23627e-05	No (p<=0.05)
ET	Al-Cu-Zn_G77J4	Si	0.59	0.02	0.559	0.024	50	-0.031	0.020286	-1.52815	0.126475	Yes (p>0.05)
ET	Al-Cu-Zn_G77J4	Zn	5.3	0.06	5.189	0.176	50	-0.111	0.0649578	-1.7088	0.0874878	Yes (p>0.05)
ET	cp-Al-11694	Al	99.388	0	99.218	0.349	50	-0.17	0.0493561	-3.44436	0.000572414	No (p<=0.05)
ET	cp-Al-11694	Cu	0.006	0.0002	0.85	0.08	50	0.844	0.0113155	74.5881	0	No (p<=0.05)
ET	cp-Al-11694	Fe	0.43	0.01	0.313	0.04	50	-0.117	0.0114891	-10.1835	0	No (p<=0.05)
ET	cp-Al-11694	Mg	0.002	0.0005	0.099	0.014	50	0.097	0.00204206	47.5011	0	No (p<=0.05)
ET	cp-Al-11694	Si	0.14	0.005	0.155	0.019	50	0.015	0.00567627	2.64258	0.00822765	No (p<=0.05)
ET	cp-Al-11694	Zn	0.035	0.002	0.13	0.119	50	0.095	0.0169476	5.60552	2.07625e-08	No (p<=0.05)
ET	cp-Al-11695	Al	99.272	0	98.936	1.315	50	-0.336	0.185969	-1.80675	0.070801	Yes (p>0.05)
ET	cp-Al-11695	Cu	0.04	0.001	0.146	0.241	50	0.106	0.0340972	3.10876	0.00187875	No (p<=0.05)
ET	cp-Al-11695	Fe	0.37	0.01	0.333	0.047	50	-0.037	0.0120075	-3.08141	0.00206024	No (p<=0.05)
ET	cp-Al-11695	Mg	0.074	0.001	0.162	0.413	50	0.088	0.0584156	1.50645	0.131952	Yes (p>0.05)
ET	cp-Al-11695	Si	0.17	0.01	0.166	0.027	50	-0.004	0.0107042	-0.373685	0.708639	Yes (p>0.05)
ET	cp-Al-11695	Zn	0.074	0.004	0.256	0.602	50	0.182	0.0852296	2.13541	0.0327276	No (p<=0.05)
